# Supplementary material for: Transoral Robotic Surgery for Oropharyngeal Squamous Cell Carcinoma of the Tonsil versus Base of Tongue: A Systematic Review and Meta-Analysis
Source: Cancers (Basel). 2022 Aug 8;14(15):3837. doi: 10.3390/cancers14153837 (PMC9367622; doi:10.3390/cancers14153837)
Supplement: Supplementary file 1 [file cancers-14-03837-s001.zip]

Archive with 1 entries (1 files):
- cancers-1856711-supplementary.pdf
